# Supplementary material for: Neofunctionalization of a Noncoding Portion of a DNA Transposon in the Coding Region of the Chimerical Sex-Determining Gene dm-W in Xenopus Frogs
Source: Mol Biol Evol. 2022 Jun 28;39(7):msac138. doi: 10.1093/molbev/msac138 (PMC9250109; doi:10.1093/molbev/msac138)
Supplement: msac138_Supplementary_Data [file msac138_supplementary_data.zip]

Archive with 4 entries (4 files):
- Supplement0528_final.docx
- Supplemental_file_1.pdf
- Supplemental_file_2.pdf
- Supplemental_file_3.pdf
